# Supplementary material for: ED-B-Containing Isoform of Fibronectin in Tumor Microenvironment of Thymomas: A Target for a Theragnostic Approach
Source: Cancers (Basel). 2022 May 24;14(11):2592. doi: 10.3390/cancers14112592 (PMC9179240; doi:10.3390/cancers14112592)
Supplement: Supplementary file 1 [file cancers-14-02592-s001.zip]

Archive with 1 entries (1 files):
- cancers-1693399-supplementary.pdf
